# Supplementary material for: Anp32a Promotes Neuronal Regeneration after Spinal Cord Injury of Zebrafish Embryos
Source: Int J Mol Sci. 2022 Dec 14;23(24):15921. doi: 10.3390/ijms232415921 (PMC9786895; doi:10.3390/ijms232415921)
Supplement: Supplementary file 1 [file ijms-23-15921-s001.zip]

Archive with 1 entries (1 files):
- ijms-1957451-supplementary.pdf
